# Supplementary material for: Genome-Wide Identification of AP2/ERF Transcription Factor Family and Functional Analysis of DcAP2/ERF#96 Associated with Abiotic Stress in Dendrobium catenatum
Source: Int J Mol Sci. 2022 Nov 6;23(21):13603. doi: 10.3390/ijms232113603 (PMC9659080; doi:10.3390/ijms232113603)
Supplement: Supplementary file 1 [file ijms-23-13603-s001.zip]

Archive with 4 entries (4 files):
- Supplementary Figures S1-S6 Talbes S1-S2.pdf
- Table S3.xlsx
- Table S4.xlsx
- Table S5.xlsx
