# Supplementary material for: Genome-Wide Identification of AP2/ERF Transcription Factor Family and Functional Analysis of DcAP2/ERF#96 Associated with Abiotic Stress in Dendrobium catenatum
Source: Int J Mol Sci. 2022 Nov 6;23(21):13603. doi: 10.3390/ijms232113603 (PMC9659080; doi:10.3390/ijms232113603)
Supplement: Supplementary file 1 [file ijms-23-13603-s001.zip › Table S3.xlsx]

## Sheet: Sheet1
Table S3.DcAP2/ERF Family Promoter Details
Gene ID	Gene rename	Start position	Cis-acting element name
XM_020816501.1	DcAP2ERF#1	1201	defense and stress responsiveness
		1318	gibberellin responsiveness
		1344	drought inducibility
		199	zein metabolism regulation
		1760	endosperm expression
XM_020816597.2	DcAP2ERF#2	86	abscisic acid responsiveness
		87	abscisic acid responsiveness
		1916	abscisic acid responsiveness
		1919	abscisic acid responsiveness
		356	gibberellin responsiveness
		1869	anaerobic induction
		1958	anaerobic induction
		211	zein metabolism regulation
		826	endosperm expression
XM_020817122.2	DcAP2ERF#3	1877	low temperature responsiveness
		1862	abscisic acid responsiveness
		532	MeJA responsiveness
		949	MeJA responsiveness
		1058	MeJA responsiveness
		1754	gibberellin responsiveness
		181	anaerobic induction
		228	meristem expression
XM_020817685.2	DcAP2ERF#4	1315	gibberellin responsiveness
		958	abscisic acid responsiveness
		925	anaerobic induction
		1746	anaerobic induction
		1131	meristem expression
XM_020817704.2	DcAP2ERF#5	1992	auxin responsiveness
		1935	defense and stress responsiveness
		1062	MeJA responsiveness
		1022	MeJA responsiveness
		539	anaerobic induction
		753	anaerobic induction
		842	anaerobic induction
		1099	anaerobic induction
		1675	anaerobic induction
		1721	anaerobic induction
XM_020817821.2	DcAP2ERF#6	1166	defense and stress responsiveness
		1252	defense and stress responsiveness
		1753	salicylic acid responsiveness
XM_020818820.2	DcAP2ERF#7	1396	MeJA responsiveness
		1533	MeJA responsiveness
		705	anaerobic induction
		1565	zein metabolism regulation
		1589	cell cycle regulation
		236	flavonoid biosynthetic genes regulation
XM_020818851.2	DcAP2ERF#8	1760	auxin responsiveness
		1933	low temperature responsiveness
		708	salicylic acid responsiveness
		1924	salicylic acid responsiveness
		1846	MeJA responsiveness
		1976	anaerobic induction
		953	differentiation of palisade mesophyll cells
XM_020818859.2	DcAP2ERF#9	864	salicylic acid responsiveness
		1106	abscisic acid responsiveness
		1465	abscisic acid responsiveness
		1817	abscisic acid responsiveness
		1104	MeJA responsiveness
		1732	MeJA responsiveness
		914	MeJA responsiveness
		1068	MeJA responsiveness
		1749	MeJA responsiveness
		1916	anaerobic induction
		820	differentiation of palisade mesophyll cells
XM_020818985.2	DcAP2ERF#10	1966	salicylic acid responsiveness
		314	MeJA responsiveness
		139	MeJA responsiveness
		1175	MeJA responsiveness
		310	drought inducibility
		440	drought inducibility
		1355	anaerobic induction
		1811	anaerobic induction
		854	endosperm expression
XM_020819386.2	DcAP2ERF#11	950	low temperature responsiveness
		1600	low temperature responsiveness
		894	MeJA responsiveness
		1666	MeJA responsiveness
		1290	MeJA responsiveness
		1563	gibberellin responsiveness
		1290	auxin responsiveness
		1384	anaerobic induction
		587	endosperm expression
XM_020820818.2	DcAP2ERF#12	1319	abscisic acid responsiveness
		1484	abscisic acid responsiveness
		1540	gibberellin responsiveness
		1778	meristem expression
XM_020820987.1	DcAP2ERF#13	857	salicylic acid responsiveness
		1067	salicylic acid responsiveness
		1238	MeJA responsiveness
		714	zein metabolism regulation
XM_020821323.2	DcAP2ERF#14	645	defense and stress responsiveness
		377	salicylic acid responsiveness
		735	circadian control
		1630	salicylic acid responsiveness
		1635	salicylic acid responsiveness
		1994	salicylic acid responsiveness
		1944	abscisic acid responsiveness
		1797	MeJA responsiveness
XM_020821729.2	DcAP2ERF#16	1282	abscisic acid responsiveness
		1923	MeJA responsiveness
		1596	drought inducibility
		649	zein metabolism regulation
XM_020822089.2	DcAP2ERF#17	35	auxin responsiveness
		180	salicylic acid responsiveness
		1208	abscisic acid responsiveness
		1211	abscisic acid responsiveness
		1677	abscisic acid responsiveness
		1675	MeJA responsiveness
		1043	MeJA responsiveness
		562	gibberellin responsiveness
		1097	anaerobic induction
XM_020822222.2	DcAP2ERF#18	1948	defense and stress responsiveness
		1129	gibberellin responsiveness
		232	salicylic acid responsiveness
		348	MeJA responsiveness
		1721	MeJA responsiveness
		1790	anaerobic induction
		494	zein metabolism regulation
		1553	meristem expression
XM_020822428.2	DcAP2ERF#19	1599	gibberellin responsiveness
		1404	abscisic acid responsiveness
		777	MeJA responsiveness
XM_020823171.2	DcAP2ERF#20	1803	abscisic acid responsiveness
		843	MeJA responsiveness
		1624	MeJA responsiveness
		1875	MeJA responsiveness
		390	MeJA responsiveness
		534	MeJA responsiveness
		1372	MeJA responsiveness
		1753	MeJA responsiveness
		778	gibberellin responsiveness
		257	anaerobic induction
XM_020823245.2	DcAP2ERF#21	1121	defense and stress responsiveness
		1386	defense and stress responsiveness
		1780	abscisic acid responsiveness
		1981	MeJA responsiveness
		342	MeJA responsiveness
		1455	MeJA responsiveness
XM_020823401.2	DcAP2ERF#22	1103	low temperature responsiveness
		412	abscisic acid responsiveness
		413	abscisic acid responsiveness
		1585	abscisic acid responsiveness
		1553	MeJA responsiveness
		1141	drought inducibility
XM_020823475.2	DcAP2ERF#23	1352	defense and stress responsiveness
		1825	salicylic acid responsiveness
		1965	salicylic acid responsiveness
		1888	abscisic acid responsiveness
		822	MeJA responsiveness
		982	gibberellin responsiveness
		1983	drought inducibility
		822	auxin responsiveness
		737	anaerobic induction
XM_020823706.2	DcAP2ERF#24	669	salicylic acid responsiveness
		326	abscisic acid responsiveness
		1117	abscisic acid responsiveness
		1564	abscisic acid responsiveness
		1852	abscisic acid responsiveness
		1855	abscisic acid responsiveness
		1880	abscisic acid responsiveness
		1883	abscisic acid responsiveness
		1850	MeJA responsiveness
		1504	drought inducibility
		1916	anoxic specific inducibility
XM_020824867.2	DcAP2ERF#25	377	low temperature responsiveness
		1782	abscisic acid responsiveness
		582	gibberellin responsiveness
		675	anaerobic induction
		686	anaerobic induction
		1951	circadian control
		33	meristem expression
XM_020825001.2	DcAP2ERF#26	1454	drought inducibility
		531	meristem expression
XM_020825318.2	DcAP2ERF#27	525	abscisic acid responsiveness
		1691	MeJA responsiveness
		1603	anaerobic induction
		878	seed-specific regulation
XM_020825410.2	DcAP2ERF#28	1572	auxin responsiveness
		968	abscisic acid responsiveness
		969	abscisic acid responsiveness
		1311	abscisic acid responsiveness
		1652	abscisic acid responsiveness
		1328	MeJA responsiveness
		1349	MeJA responsiveness
		534	anaerobic induction
		1709	circadian control
		53	anoxic specific inducibility
		331	meristem expression
		1931	meristem expression
XM_020825656.2	DcAP2ERF#29	810	auxin responsiveness
		1105	defense and stress responsiveness
		870	abscisic acid responsiveness
		871	abscisic acid responsiveness
		988	abscisic acid responsiveness
		991	abscisic acid responsiveness
		706	MeJA responsiveness
		1310	drought inducibility
XM_020825700.2	DcAP2ERF#30	421	defense and stress responsiveness
		220	gibberellin responsiveness
		374	abscisic acid responsiveness
		377	abscisic acid responsiveness
		1927	MeJA responsiveness
		842	anoxic specific inducibility
XM_020826383.2	DcAP2ERF#31	1092	gibberellin responsiveness
		775	low temperature responsiveness
		1317	abscisic acid responsiveness
		1031	anaerobic induction
		1051	circadian control
		1569	zein metabolism regulation
XM_020826509.2	DcAP2ERF#32	431	defense and stress responsiveness
		288	low temperature responsiveness
		572	salicylic acid responsiveness
		131	abscisic acid responsiveness
		132	abscisic acid responsiveness
		1374	abscisic acid responsiveness
		1460	abscisic acid responsiveness
		1127	MeJA responsiveness
		1965	gibberellin responsiveness
		597	meristem expression
XM_020826512.1	DcAP2ERF#33	273	low temperature responsiveness
		1379	salicylic acid responsiveness
		251	anaerobic induction
		139	zein metabolism regulation
		534	zein metabolism regulation
		1954	anoxic specific inducibility
		1877	cell cycle regulation
XM_020826786.2	DcAP2ERF#34	10	low temperature responsiveness
		34	abscisic acid responsiveness
		35	abscisic acid responsiveness
		309	abscisic acid responsiveness
		310	abscisic acid responsiveness
		315	auxin responsiveness
		104	MeJA responsiveness
		110	MeJA responsiveness
		91	anaerobic induction
		789	anaerobic induction
		1877	meristem expression
XM_020827298.2	DcAP2ERF#35	555	abscisic acid responsiveness
		556	abscisic acid responsiveness
		1774	abscisic acid responsiveness
		1005	auxin responsiveness
		1732	MeJA responsiveness
		1729	MeJA responsiveness
		467	anaerobic induction
		268	zein metabolism regulation
		1221	meristem expression
XM_020827868.2	DcAP2ERF#36	559	MeJA responsiveness
		1449	gibberellin responsiveness
XM_020827870.1	DcAP2ERF#37	584	auxin responsiveness
		237	abscisic acid responsiveness
		235	MeJA responsiveness
		630	drought inducibility
		955	anaerobic induction
XM_020827871.2	DcAP2ERF#38	888	gibberellin responsiveness
		672	MeJA responsiveness
		489	drought inducibility
		194	anaerobic induction
XM_020827872.1	DcAP2ERF#39	1782	low temperature responsiveness
		361	abscisic acid responsiveness
		1419	abscisic acid responsiveness
		18	MeJA responsiveness
		1760	MeJA responsiveness
		735	drought inducibility
		1225	auxin responsiveness
XM_020827873.1	DcAP2ERF#40	82	salicylic acid responsiveness
		1404	salicylic acid responsiveness
		1401	anaerobic induction
		1632	anaerobic induction
XM_020827909.2	DcAP2ERF#41	1887	anoxic specific inducibility
XM_020828120.2	DcAP2ERF#43	63	anaerobic induction
		281	anaerobic induction
XM_020828122.2	DcAP2ERF#44	1465	defense and stress responsiveness
		1189	gibberellin responsiveness
		1879	gibberellin responsiveness
		458	salicylic acid responsiveness
		1450	drought inducibility
XM_020828734.2	DcAP2ERF#46	942	MeJA responsiveness
		1004	MeJA responsiveness
		129	anaerobic induction
		1148	zein metabolism regulation
XM_020829170.2	DcAP2ERF#47	1291	abscisic acid responsiveness
		230	MeJA responsiveness
		371	MeJA responsiveness
		503	MeJA responsiveness
		775	MeJA responsiveness
		1210	MeJA responsiveness
		1223	MeJA responsiveness
		1244	MeJA responsiveness
		1289	MeJA responsiveness
		1650	gibberellin responsiveness
		1819	drought inducibility
		290	anaerobic induction
		389	anaerobic induction
		793	anaerobic induction
		1931	endosperm expression
XM_020829570.2	DcAP2ERF#48	575	MeJA responsiveness
		1912	anaerobic induction
		1971	meristem expression
XM_020829885.2	DcAP2ERF#49	209	MeJA responsiveness
		1325	MeJA responsiveness
		1350	MeJA responsiveness
XM_020830439.2	DcAP2ERF#50	1918	gibberellin responsiveness
XM_020831356.2	DcAP2ERF#51	1635	abscisic acid responsiveness
XM_020831553.2	DcAP2ERF#52	1311	abscisic acid responsiveness
		1427	abscisic acid responsiveness
		772	MeJA responsiveness
		778	MeJA responsiveness
		952	gibberellin responsiveness
		1711	drought inducibility
		628	meristem expression
		1896	meristem expression
XM_020831585.2	DcAP2ERF#53	1311	low temperature responsiveness
		1821	abscisic acid responsiveness
		1838	abscisic acid responsiveness
		132	anaerobic induction
		798	anaerobic induction
		1929	anoxic specific inducibility
XM_020831635.2	DcAP2ERF#54	9	defense and stress responsiveness
		1887	gibberellin responsiveness
		30	circadian control
		580	differentiation of palisade mesophyll cells
		517	meristem expression
		854	meristem expression
XM_020831820.2	DcAP2ERF#55	1382	salicylic acid responsiveness
		267	gibberellin responsiveness
		444	zein metabolism regulation
		1620	cell cycle regulation
		1867	meristem expression
XM_020832156.2	DcAP2ERF#56	1290	gibberellin responsiveness
		526	gibberellin responsiveness
XM_020832246.1	DcAP2ERF#57	1592	auxin responsiveness
XM_020832253.2	DcAP2ERF#58	191	abscisic acid responsiveness
		819	abscisic acid responsiveness
		420	MeJA responsiveness
		175	anaerobic induction
		184	anaerobic induction
XM_020832331.2	DcAP2ERF#59	84	defense and stress responsiveness
		519	low temperature responsiveness
		548	low temperature responsiveness
		489	abscisic acid responsiveness
		377	MeJA responsiveness
		1214	MeJA responsiveness
		1519	MeJA responsiveness
		1254	anaerobic induction
XM_020832378.2	DcAP2ERF#60	1761	low temperature responsiveness
		1539	abscisic acid responsiveness
		1581	MeJA responsiveness
		1612	MeJA responsiveness
		890	MeJA responsiveness
		1000	MeJA responsiveness
		1584	MeJA responsiveness
		934	circadian control
		588	meristem expression
XM_020834156.2	DcAP2ERF#61	1681	defense and stress responsiveness
		1775	defense and stress responsiveness
		868	low temperature responsiveness
		437	abscisic acid responsiveness
		1847	abscisic acid responsiveness
		693	MeJA responsiveness
		611	MeJA responsiveness
		395	anaerobic induction
		471	zein metabolism regulation
XM_020834164.2	DcAP2ERF#62	381	auxin responsiveness
		944	defense and stress responsiveness
		218	abscisic acid responsiveness
		1157	endosperm expression
XM_020834254.2	DcAP2ERF#63	332	defense and stress responsiveness
		83	low temperature responsiveness
		1541	salicylic acid responsiveness
		1219	abscisic acid responsiveness
		1242	abscisic acid responsiveness
		1240	MeJA responsiveness
		1309	drought inducibility
		499	anaerobic induction
		1196	anaerobic induction
		1938	anaerobic induction
		1967	anaerobic induction
		1238	zein metabolism regulation
XM_020834863.1	DcAP2ERF#64	1930	low temperature responsiveness
		133	abscisic acid responsiveness
		1791	MeJA responsiveness
		1834	MeJA responsiveness
		1017	MeJA responsiveness
		1428	MeJA responsiveness
		1651	MeJA responsiveness
		1788	MeJA responsiveness
XM_020835088.2	DcAP2ERF#65	1318	defense and stress responsiveness
		645	abscisic acid responsiveness
		1710	abscisic acid responsiveness
		17	MeJA responsiveness
		49	MeJA responsiveness
		763	MeJA responsiveness
		727	zein metabolism regulation
XM_020835287.2	DcAP2ERF#66	242	abscisic acid responsiveness
		447	abscisic acid responsiveness
		704	MeJA responsiveness
		716	MeJA responsiveness
		644	MeJA responsiveness
		1910	meristem expression
XM_020835818.2	DcAP2ERF#67	47	abscisic acid responsiveness
		847	abscisic acid responsiveness
		881	abscisic acid responsiveness
		882	abscisic acid responsiveness
		1446	abscisic acid responsiveness
		45	MeJA responsiveness
		1031	MeJA responsiveness
		43	zein metabolism regulation
XM_020836334.2	DcAP2ERF#68	1621	low temperature responsiveness
		214	abscisic acid responsiveness
		138	MeJA responsiveness
		1016	anaerobic induction
		1532	anaerobic induction
		1979	anoxic specific inducibility
XM_020836335.2	DcAP2ERF#69	65	salicylic acid responsiveness
		1813	MeJA responsiveness
		1530	MeJA responsiveness
		1259	zein metabolism regulation
		1652	anoxic specific inducibility
		389	meristem expression
XM_020837398.2	DcAP2ERF#70	1493	defense and stress responsiveness
		1359	abscisic acid responsiveness
		19	MeJA responsiveness
		1310	MeJA responsiveness
		1033	circadian control
XM_020837735.2	DcAP2ERF#71	1346	MeJA responsiveness
		1411	gibberellin responsiveness
		1535	zein metabolism regulation
		438	meristem expression
XM_020838142.2	DcAP2ERF#72	1213	defense and stress responsiveness
		304	abscisic acid responsiveness
		1821	abscisic acid responsiveness
		761	MeJA responsiveness
		928	MeJA responsiveness
		1902	anaerobic induction
		386	anoxic specific inducibility
XM_020838192.2	DcAP2ERF#73	1818	auxin responsiveness
		1293	abscisic acid responsiveness
		463	MeJA responsiveness
		212	MeJA responsiveness
		1773	MeJA responsiveness
		1378	gibberellin responsiveness
		969	anaerobic induction
		1042	anaerobic induction
		1290	root specific
XM_020838224.2	DcAP2ERF#74	510	abscisic acid responsiveness
		606	abscisic acid responsiveness
		1556	abscisic acid responsiveness
		1598	abscisic acid responsiveness
		337	MeJA responsiveness
		581	MeJA responsiveness
		431	gibberellin responsiveness
		1340	anaerobic induction
		1605	anaerobic induction
XM_020838231.2	DcAP2ERF#75	845	abscisic acid responsiveness
		1322	abscisic acid responsiveness
		1975	abscisic acid responsiveness
		1784	MeJA responsiveness
		1365	anaerobic induction
XM_020838234.2	DcAP2ERF#76	845	abscisic acid responsiveness
		1322	abscisic acid responsiveness
		1975	abscisic acid responsiveness
		1784	MeJA responsiveness
		1365	anaerobic induction
XM_020838388.2	DcAP2ERF#77	806	low temperature responsiveness
		1909	salicylic acid responsiveness
		1046	MeJA responsiveness
		1623	MeJA responsiveness
		1410	gibberellin responsiveness
		1264	drought inducibility
		1422	drought inducibility
		33	anaerobic induction
		616	zein metabolism regulation
XM_020838721.2	DcAP2ERF#78	140	MeJA responsiveness
		597	MeJA responsiveness
		1914	MeJA responsiveness
		1715	MeJA responsiveness
		317	cell cycle regulation
		1028	endosperm expression
XM_020838765.2	DcAP2ERF#79	714	abscisic acid responsiveness
		1800	MeJA responsiveness
		13	MeJA responsiveness
		1607	MeJA responsiveness
		868	endosperm expression
XM_020838815.2	DcAP2ERF#80	1124	auxin responsiveness
		946	circadian control
		1185	endosperm expression
		769	meristem expression
XM_020838948.2	DcAP2ERF#81	78	auxin responsiveness
		1649	auxin responsiveness
		60	defense and stress responsiveness
		1815	abscisic acid responsiveness
		1685	MeJA responsiveness
		1700	MeJA responsiveness
		1365	gibberellin responsiveness
		1471	gibberellin responsiveness
		1765	anaerobic induction
		1783	anaerobic induction
XM_020839309.2	DcAP2ERF#82	534	auxin responsiveness
		26	defense and stress responsiveness
		612	low temperature responsiveness
		717	low temperature responsiveness
		805	low temperature responsiveness
		447	abscisic acid responsiveness
		677	abscisic acid responsiveness
		992	abscisic acid responsiveness
		1795	abscisic acid responsiveness
		626	MeJA responsiveness
		1133	MeJA responsiveness
		705	MeJA responsiveness
		20	anaerobic induction
		796	anaerobic induction
XM_020839427.2	DcAP2ERF#83	34	defense and stress responsiveness
		1268	defense and stress responsiveness
		1879	gibberellin responsiveness
		73	salicylic acid responsiveness
		781	abscisic acid responsiveness
		818	MeJA responsiveness
		825	drought inducibility
		661	seed-specific regulation
		1362	endosperm expression
XM_020840002.2	DcAP2ERF#84	1661	abscisic acid responsiveness
		1765	abscisic acid responsiveness
		540	MeJA responsiveness
		1016	MeJA responsiveness
		1013	MeJA responsiveness
		1852	anaerobic induction
		983	zein metabolism regulation
XM_020840101.2	DcAP2ERF#85	1928	low temperature responsiveness
		1153	salicylic acid responsiveness
		999	abscisic acid responsiveness
		1358	abscisic acid responsiveness
		1649	MeJA responsiveness
		1786	MeJA responsiveness
		1206	MeJA responsiveness
		1259	MeJA responsiveness
		1789	MeJA responsiveness
		1832	MeJA responsiveness
		1364	drought inducibility
		1063	anoxic specific inducibility
		1325	anoxic specific inducibility
XM_020840120.2	DcAP2ERF#86	1509	abscisic acid responsiveness
		1803	abscisic acid responsiveness
		1729	MeJA responsiveness
		387	drought inducibility
		550	drought inducibility
		150	zein metabolism regulation
		1453	anoxic specific inducibility
		1349	cell cycle regulation
XM_020840182.2	DcAP2ERF#87	922	anaerobic induction
		1796	anaerobic induction
		1859	circadian control
XM_020840524.2	DcAP2ERF#88	584	MeJA responsiveness
		989	gibberellin responsiveness
		1387	flavonoid biosynthetic genes regulation
		788	meristem expression
XM_020840628.2	DcAP2ERF#89	800	low temperature responsiveness
		1036	salicylic acid responsiveness
		1895	salicylic acid responsiveness
		692	abscisic acid responsiveness
		941	abscisic acid responsiveness
		942	abscisic acid responsiveness
		950	abscisic acid responsiveness
		951	abscisic acid responsiveness
		969	abscisic acid responsiveness
		889	MeJA responsiveness
		967	MeJA responsiveness
		1557	gibberellin responsiveness
		585	gibberellin responsiveness
		425	anaerobic induction
		902	anaerobic induction
		1457	circadian control
		965	zein metabolism regulation
		945	endosperm expression
XM_020840999.2	DcAP2ERF#90	126	defense and stress responsiveness
		766	MeJA responsiveness
		35	MeJA responsiveness
		374	anaerobic induction
		713	anaerobic induction
		1100	zein metabolism regulation
XM_020841375.2	DcAP2ERF#91	520	defense and stress responsiveness
		1297	low temperature responsiveness
		1198	drought inducibility
		1050	anaerobic induction
		396	circadian control
		1182	meristem expression
XM_020841449.2	DcAP2ERF#92	1157	gibberellin responsiveness
		350	MeJA responsiveness
		971	anaerobic induction
		1219	anaerobic induction
XM_020841821.2	DcAP2ERF#93	1645	salicylic acid responsiveness
		1800	salicylic acid responsiveness
		460	abscisic acid responsiveness
		461	abscisic acid responsiveness
		1359	abscisic acid responsiveness
		1362	abscisic acid responsiveness
		1638	abscisic acid responsiveness
		72	MeJA responsiveness
		1409	MeJA responsiveness
		378	anaerobic induction
		1407	zein metabolism regulation
XM_020842046.2	DcAP2ERF#94	981	low temperature responsiveness
		1092	salicylic acid responsiveness
		402	MeJA responsiveness
		968	drought inducibility
		1855	drought inducibility
		382	anaerobic induction
		760	anaerobic induction
XM_020842532.1	DcAP2ERF#95	781	defense and stress responsiveness
		214	salicylic acid responsiveness
		776	salicylic acid responsiveness
		1375	abscisic acid responsiveness
		64	MeJA responsiveness
		130	MeJA responsiveness
		226	MeJA responsiveness
		318	MeJA responsiveness
		1900	MeJA responsiveness
		1722	gibberellin responsiveness
		1604	anaerobic induction
		1883	anaerobic induction
		116	anoxic specific inducibility
		1388	flavonoid biosynthetic genes regulation
		1918	meristem expression
XM_020843531.2	DcAP2ERF#96	29	gibberellin responsiveness
		683	abscisic acid responsiveness
		685	abscisic acid responsiveness
		686	abscisic acid responsiveness
		855	abscisic acid responsiveness
		856	abscisic acid responsiveness
		909	abscisic acid responsiveness
		910	abscisic acid responsiveness
		1648	MeJA responsiveness
		1630	anaerobic induction
XM_020844032.2	DcAP2ERF#97	1128	salicylic acid responsiveness
		1094	abscisic acid responsiveness
		1377	abscisic acid responsiveness
		612	anaerobic induction
		573	zein metabolism regulation
		664	zein metabolism regulation
XM_020844150.2	DcAP2ERF#98	881	salicylic acid responsiveness
		1331	salicylic acid responsiveness
		1762	abscisic acid responsiveness
		516	MeJA responsiveness
		445	anaerobic induction
		1115	anaerobic induction
		1922	anaerobic induction
		1767	anoxic specific inducibility
		1473	meristem expression
XM_020844655.2	DcAP2ERF#99	1850	abscisic acid responsiveness
		29	MeJA responsiveness
		1853	MeJA responsiveness
		1096	anaerobic induction
		1376	anaerobic induction
		1443	circadian control
		1194	meristem expression
		1905	meristem expression
XM_020844798.2	DcAP2ERF#100	297	salicylic acid responsiveness
		895	gibberellin responsiveness
XM_020844875.2	DcAP2ERF#101	1104	auxin responsiveness
		1002	abscisic acid responsiveness
		1000	MeJA responsiveness
		1411	MeJA responsiveness
		990	MeJA responsiveness
		237	zein metabolism regulation
		998	zein metabolism regulation
XM_020844987.2	DcAP2ERF#102	1279	salicylic acid responsiveness
		587	MeJA responsiveness
		688	MeJA responsiveness
		72	anaerobic induction
		129	meristem expression
		1954	meristem expression
XM_020845292.2	DcAP2ERF#103	1976	abscisic acid responsiveness
XM_020845879.2	DcAP2ERF#104	1273	auxin responsiveness
		839	abscisic acid responsiveness
		1069	auxin responsiveness
		868	MeJA responsiveness
		961	MeJA responsiveness
		1775	MeJA responsiveness
		1864	anaerobic induction
		653	zein metabolism regulation
XM_020846166.2	DcAP2ERF#105	644	gibberellin responsiveness
		1735	abscisic acid responsiveness
		502	meristem expression
XM_020846170.2	DcAP2ERF#106	678	auxin responsiveness
		1835	MeJA responsiveness
		638	anaerobic induction
		928	anaerobic induction
		1111	endosperm expression
XM_020846319.2	DcAP2ERF#107	324	abscisic acid responsiveness
		1758	MeJA responsiveness
		1670	gibberellin responsiveness
XM_020847119.2	DcAP2ERF#108	110	auxin responsiveness
		50	defense and stress responsiveness
		1914	salicylic acid responsiveness
		661	MeJA responsiveness
		781	MeJA responsiveness
		550	MeJA responsiveness
		506	gibberellin responsiveness
		249	circadian control
XM_020847550.2	DcAP2ERF#109	378	abscisic acid responsiveness
		964	abscisic acid responsiveness
		965	abscisic acid responsiveness
		770	MeJA responsiveness
XM_020847791.2	DcAP2ERF#110	1741	defense and stress responsiveness
		1206	abscisic acid responsiveness
		1552	abscisic acid responsiveness
		368	MeJA responsiveness
		672	MeJA responsiveness
		1731	drought inducibility
		835	differentiation of palisade mesophyll cells
		1220	flavonoid biosynthetic genes regulation
		1566	flavonoid biosynthetic genes regulation
XM_020848468.2	DcAP2ERF#111	1225	low temperature responsiveness
		1019	abscisic acid responsiveness
		1177	gibberellin responsiveness
		121	zein metabolism regulation
XM_020848863.2	DcAP2ERF#112	306	defense and stress responsiveness
		1256	gibberellin responsiveness
		596	MeJA responsiveness
		1562	MeJA responsiveness
		418	anaerobic induction
		1873	anaerobic induction
		1904	anaerobic induction
		859	endosperm expression
XM_020849558.2	DcAP2ERF#113	769	salicylic acid responsiveness
		264	abscisic acid responsiveness
		265	abscisic acid responsiveness
		283	abscisic acid responsiveness
		1537	abscisic acid responsiveness
		1583	MeJA responsiveness
XM_020850163.2	DcAP2ERF#114	653	defense and stress responsiveness
		394	low temperature responsiveness
		1040	low temperature responsiveness
		251	MeJA responsiveness
		803	MeJA responsiveness
		1134	MeJA responsiveness
		1599	MeJA responsiveness
		1637	MeJA responsiveness
		1956	MeJA responsiveness
		922	gibberellin responsiveness
		277	drought inducibility
		1261	meristem expression
		1271	meristem expression
XM_028691742.1	DcAP2ERF#115	445	defense and stress responsiveness
		1689	salicylic acid responsiveness
XM_028692461.1	DcAP2ERF#116	1653	abscisic acid responsiveness
		1200	MeJA responsiveness
		600	MeJA responsiveness
		1879	drought inducibility
XM_028694856.1	DcAP2ERF#117	1309	MeJA responsiveness
		32	MeJA responsiveness
		48	MeJA responsiveness
		743	drought inducibility
		777	drought inducibility
		841	drought inducibility
XM_028696782.1	DcAP2ERF#118	1876	salicylic acid responsiveness
		730	gibberellin responsiveness
		1504	anaerobic induction
		1736	anaerobic induction
XM_028698356.1	DcAP2ERF#119	201	low temperature responsiveness
		1297	anaerobic induction
XM_028699460.1	DcAP2ERF#120	1291	auxin responsiveness
		32	anaerobic induction
		240	anaerobic induction
		1738	endosperm expression
		1253	meristem expression
