# Supplementary material for: Genome-Wide Identification of AP2/ERF Transcription Factor Family and Functional Analysis of DcAP2/ERF#96 Associated with Abiotic Stress in Dendrobium catenatum
Source: Int J Mol Sci. 2022 Nov 6;23(21):13603. doi: 10.3390/ijms232113603 (PMC9659080; doi:10.3390/ijms232113603)
Supplement: Supplementary file 1 [file ijms-23-13603-s001.zip › Table S4.xlsx]

## Sheet: low temperature
Table S4.Differential expression analysis of DcAP2/ERF family under low temperature treatment
Features	baseMean	log2FoldChange	lfcSE	stat	pvalue	padj
DcAP2ERF#52	395.752	2.91141	0.220711	13.1911	9.87867e-40	7.31021e-38
DcAP2ERF#7	72.6926	2.78947	0.309113	9.02413	1.81136e-19	6.70203e-18
DcAP2ERF#98	207.11	4.42989	0.509441	8.69558	3.45064e-18	8.51157e-17
DcAP2ERF#84	35.4454	-2.79075	0.364134	-7.66407	1.80131e-14	3.33243e-13
DcAP2ERF#109	31.4645	-3.22072	0.434553	-7.41158	1.24808e-13	1.84716e-12
DcAP2ERF#61	26.2363	-3.49552	0.487489	-7.17046	7.47441e-13	9.21844e-12
DcAP2ERF#4	212.987	1.62724	0.248267	6.55437	5.58763e-11	5.90692e-10
DcAP2ERF#34	35.1812	-2.07293	0.326516	-6.34863	2.17238e-10	2.00945e-09
DcAP2ERF#58	21.0222	3.29911	0.536924	6.14447	8.02329e-10	6.59693e-09
DcAP2ERF#8	30.5829	2.15712	0.373107	5.7815	7.4038e-09	5.47881e-08
DcAP2ERF#9	17.4482	-2.83872	0.511921	-5.54523	2.93571e-08	1.97493e-07
DcAP2ERF#16	151.758	-1.77675	0.358419	-4.95718	7.15241e-07	4.41065e-06
DcAP2ERF#73	26.3849	-1.68119	0.346762	-4.84826	1.24549e-06	7.08973e-06
DcAP2ERF#79	16.939	2.4545	0.528895	4.64081	3.47044e-06	1.83437e-05
DcAP2ERF#74	112.923	2.42003	0.536385	4.51173	6.43005e-06	3.17216e-05
DcAP2ERF#80	40.162	1.24831	0.289002	4.31939	1.56461e-05	7.23633e-05
DcAP2ERF#86	319.577	2.61142	0.609184	4.28675	1.81307e-05	7.89219e-05
DcAP2ERF#108	8.69329	3.07766	0.760604	4.04634	5.20246e-05	0.000213879
DcAP2ERF#50	263.005	2.18155	0.573614	3.80317	0.000142854	0.000556379
DcAP2ERF#101	457.909	0.696481	0.184502	3.77491	0.000160065	0.000592239
DcAP2ERF#32	9.06457	-2.3979	0.646318	-3.71009	0.000207184	0.000730076
DcAP2ERF#18	467.934	1.6489	0.449307	3.66987	0.000242675	0.000816271
DcAP2ERF#81	91.5833	-0.969501	0.272362	-3.55961	0.00037141	0.00119497
DcAP2ERF#116	31.0348	1.16694	0.331813	3.51687	0.000436671	0.0013464
DcAP2ERF#29	10.3022	-1.93646	0.562832	-3.44056	0.000580511	0.00171831
DcAP2ERF#15	22.6436	-1.32653	0.391996	-3.38403	0.000714297	0.002033
DcAP2ERF#82	5.61285	-2.80219	0.876742	-3.19615	0.00139276	0.0038172
DcAP2ERF#21	5.12683	2.90677	0.940696	3.09002	0.00200142	0.00528946
DcAP2ERF#114	21.5127	-1.18922	0.387151	-3.07173	0.00212825	0.0054307
DcAP2ERF#46	4.8825	2.43162	0.837562	2.90321	0.0036936	0.00893767
DcAP2ERF#67	7.96335	-1.81292	0.625371	-2.89895	0.00374416	0.00893767
DcAP2ERF#72	78.2712	-0.730615	0.272027	-2.68581	0.00723537	0.0167318
DcAP2ERF#71	3.74941	-2.58233	1.00642	-2.56585	0.0102923	0.0230798
DcAP2ERF#44	5.47499	1.80134	0.712269	2.52902	0.0114381	0.0248947
DcAP2ERF#56	27.0043	0.789373	0.316727	2.49228	0.0126926	0.0268357
DcAP2ERF#43	10.7984	1.6412	0.661915	2.47947	0.0131577	0.0270465
DcAP2ERF#91	92.9586	1.37894	0.565318	2.43923	0.0147188	0.0294375
DcAP2ERF#28	4.05738	2.15306	0.920189	2.3398	0.0192938	0.0375722
DcAP2ERF#48	2.97878	2.44079	1.05542	2.31263	0.020743	0.0393585
DcAP2ERF#117	3.39792	2.21386	0.978575	2.26233	0.0236772	0.0438027
DcAP2ERF#3	5.76124	-2.81939	1.27215	-2.21625	0.0266746	0.0481445
DcAP2ERF#35	3.59509	-2.02625	0.923987	-2.19295	0.0283112	0.0487216
DcAP2ERF#49	4.59543	-1.71446	0.779621	-2.19909	0.0278714	0.0487216
DcAP2ERF#93	159.935	-0.528463	0.250102	-2.11299	0.0346019	0.058194
DcAP2ERF#23	11.25	1.90469	0.912871	2.08649	0.0369347	0.0607371
DcAP2ERF#2	3.04318	-2.18255	1.16756	-1.86932	0.061578	0.0990602
DcAP2ERF#104	27.314	-0.601103	0.32663	-1.84032	0.0657218	0.103477
DcAP2ERF#78	265.976	-0.510736	0.314682	-1.62302	0.104585	0.161234
DcAP2ERF#94	18.6106	0.586066	0.369721	1.58516	0.112931	0.170549
DcAP2ERF#83	2.7222	1.36635	0.94255	1.44963	0.147162	0.2178
DcAP2ERF#68	25.0478	0.438971	0.316414	1.38733	0.165341	0.237014
DcAP2ERF#100	17.2375	0.655088	0.473544	1.38337	0.166551	0.237014
DcAP2ERF#89	3.75176	-0.973419	0.798613	-1.21889	0.222887	0.311201
DcAP2ERF#45	5.60024	-1.35965	1.14238	-1.19018	0.233974	0.320631
DcAP2ERF#106	8.65162	0.610497	0.51928	1.17566	0.239731	0.322547
DcAP2ERF#25	8.3063	-0.609727	0.621266	-0.981427	0.326382	0.431291
DcAP2ERF#53	9.36789	0.976115	1.03654	0.941707	0.346343	0.445667
DcAP2ERF#97	10.5939	0.441639	0.471869	0.935936	0.349306	0.445667
DcAP2ERF#64	4.56505	-0.624455	0.702231	-0.889245	0.373872	0.468924
DcAP2ERF#12	57.5771	0.229024	0.273077	0.83868	0.401649	0.495367
DcAP2ERF#31	10.5571	-0.407491	0.503052	-0.810038	0.417918	0.500735
DcAP2ERF#105	7.26086	-0.45504	0.563706	-0.807228	0.419535	0.500735
DcAP2ERF#76	4.57661	0.534981	0.694961	0.7698	0.441419	0.51039
DcAP2ERF#99	9.49393	0.386771	0.494942	0.781447	0.43454	0.51039
DcAP2ERF#62	2.80769	-0.665635	0.898366	-0.74094	0.45873	0.522246
DcAP2ERF#66	2.71817	0.577925	0.914531	0.631936	0.527429	0.591254
DcAP2ERF#118	10.1678	0.311085	0.501832	0.619898	0.535325	0.591254
DcAP2ERF#92	2.61827	-0.515938	0.909394	-0.567342	0.570482	0.620818
DcAP2ERF#5	23.9413	-0.165157	0.318364	-0.518766	0.603924	0.647687
DcAP2ERF#27	4.42512	-0.331539	0.706047	-0.469571	0.638662	0.675157
DcAP2ERF#113	3.54451	0.261098	0.824907	0.316517	0.75161	0.783368
DcAP2ERF#65	2.97476	0.213353	0.857109	0.248922	0.803421	0.825738
DcAP2ERF#14	13.895	0.0861205	0.553976	0.155459	0.87646	0.87646
DcAP2ERF#69	7.67363	-0.0870325	0.5411	-0.160844	0.872217	0.87646
DcAP2ERF#11	1.8297	0.494324	1.07069	0.461688	0.644305	NA
DcAP2ERF#20	2.55612	-1.95057	1.11294	-1.75263	0.0796647	NA
DcAP2ERF#22	2.24296	-1.10974	1.02893	-1.07855	0.28079	NA
DcAP2ERF#26	1.35448	0.220846	1.2691	0.174018	0.861852	NA
DcAP2ERF#30	1.29134	-0.504689	1.27723	-0.395143	0.692738	NA
DcAP2ERF#41	2.02315	1.22919	1.0727	1.14588	0.251844	NA
DcAP2ERF#42	1.54792	1.21629	1.21993	0.997015	0.318757	NA
DcAP2ERF#51	1.51802	-0.103907	1.20429	-0.0862803	0.931244	NA
DcAP2ERF#54	2.20452	-0.987162	1.08972	-0.905889	0.364995	NA
DcAP2ERF#55	1.67519	-1.13819	1.22391	-0.929964	0.35239	NA
DcAP2ERF#63	1.8297	0.494324	1.07069	0.461688	0.644305	NA
DcAP2ERF#77	2.24296	-1.10974	1.02893	-1.07855	0.28079	NA
DcAP2ERF#87	1.67018	-1.0323	1.2049	-0.856751	0.391582	NA
DcAP2ERF#103	1.48076	-0.790379	1.22515	-0.64513	0.518843	NA
DcAP2ERF#107	2.1412	-1.03725	1.10768	-0.936412	0.349061	NA
DcAP2ERF#111	1.50664	-0.811989	1.26385	-0.642472	0.520567	NA
