# Supplementary material for: Genome-Wide Identification of AP2/ERF Transcription Factor Family and Functional Analysis of DcAP2/ERF#96 Associated with Abiotic Stress in Dendrobium catenatum
Source: Int J Mol Sci. 2022 Nov 6;23(21):13603. doi: 10.3390/ijms232113603 (PMC9659080; doi:10.3390/ijms232113603)
Supplement: Supplementary file 1 [file ijms-23-13603-s001.zip › Table S5.xlsx]

## Sheet: Sheet1
Table S5.Differential expression analysis of DcAP2/ERF family under MeJA treatment
Features	baseMean	log2FoldChange	lfcSE	stat	pvalue	padj
DcAP2ERF#44	117.674	4.20212	0.390447	10.7623	5.18441e-27	5.02888e-25
DcAP2ERF#71	391.989	3.23057	0.341884	9.44932	3.41031e-21	1.654e-19
DcAP2ERF#114	188.125	-2.45943	0.335498	-7.33067	2.29006e-13	7.40452e-12
DcAP2ERF#16	782.807	-1.67415	0.261492	-6.40232	1.53038e-10	3.71116e-09
DcAP2ERF#22	218.03	2.26744	0.385388	5.88351	4.01645e-09	7.79191e-08
DcAP2ERF#84	325.391	1.96573	0.348772	5.63614	1.73907e-08	2.8115e-07
DcAP2ERF#69	57.4297	-2.14664	0.433148	-4.95592	7.19889e-07	9.9756e-06
DcAP2ERF#82	608.119	1.51099	0.309089	4.88854	1.01589e-06	1.23176e-05
DcAP2ERF#65	116.36	1.38705	0.315866	4.39127	1.12691e-05	0.000121456
DcAP2ERF#34	239.062	-1.12539	0.262909	-4.28053	1.86447e-05	0.000180854
DcAP2ERF#43	94.2495	1.66273	0.393203	4.22869	2.35055e-05	0.000207275
DcAP2ERF#118	12.3802	-3.18106	0.791568	-4.01868	5.85258e-05	0.000473084
DcAP2ERF#50	2843.47	0.980944	0.259697	3.77726	0.000158564	0.00118313
DcAP2ERF#32	33.3818	-1.65369	0.451719	-3.66088	0.000251352	0.00162541
DcAP2ERF#86	125.31	-1.21741	0.33122	-3.67553	0.00023736	0.00162541
DcAP2ERF#77	54.2509	-1.40088	0.391892	-3.57465	0.000350701	0.00212613
DcAP2ERF#73	55.5532	-1.33666	0.388734	-3.43851	0.000584927	0.00333752
DcAP2ERF#62	55.6956	1.56847	0.465692	3.36805	0.000757024	0.00407952
DcAP2ERF#14	106.148	-0.988603	0.323262	-3.05821	0.00222661	0.0113674
DcAP2ERF#76	75.6455	-1.22245	0.420674	-2.90592	0.00366176	0.0177595
DcAP2ERF#15	291.689	0.803341	0.281185	2.85699	0.00427685	0.0191471
DcAP2ERF#109	262.57	-0.786648	0.27581	-2.85214	0.00434265	0.0191471
DcAP2ERF#8	67.267	-1.04372	0.376661	-2.77098	0.00558878	0.0235701
DcAP2ERF#53	12.9747	1.78488	0.678743	2.62969	0.00854635	0.0345415
DcAP2ERF#27	241.421	0.857129	0.330204	2.59575	0.00943842	0.0352126
DcAP2ERF#104	173.882	0.818151	0.313591	2.60898	0.00908134	0.0352126
DcAP2ERF#6	5.72646	2.76429	1.08652	2.54417	0.0109536	0.0379465
DcAP2ERF#108	12.4434	1.94917	0.766096	2.54429	0.01095	0.0379465
DcAP2ERF#91	1497.74	0.677576	0.273238	2.4798	0.0131456	0.0439699
DcAP2ERF#105	89.7664	-0.881152	0.374605	-2.35222	0.0186618	0.06034
DcAP2ERF#107	245.067	1.03722	0.510028	2.03366	0.041986	0.131376
DcAP2ERF#42	7.90921	1.67136	0.830791	2.01177	0.0442445	0.134116
DcAP2ERF#52	655.374	-0.449658	0.228773	-1.96551	0.0493548	0.145073
DcAP2ERF#18	605.801	-0.431957	0.226188	-1.90973	0.0561682	0.151342
DcAP2ERF#66	7.31128	-1.7218	0.89196	-1.93036	0.0535627	0.151342
DcAP2ERF#83	19.7558	-1.03552	0.539787	-1.91839	0.0550611	0.151342
DcAP2ERF#17	7.11745	1.60937	0.858662	1.87427	0.0608928	0.158318
DcAP2ERF#55	10.473	1.52636	0.817925	1.86614	0.0620216	0.158318
DcAP2ERF#54	6.01659	-1.70434	1.00516	-1.69559	0.0899637	0.223756
DcAP2ERF#87	10.3379	-1.18159	0.710137	-1.66389	0.0961354	0.233128
DcAP2ERF#51	106.515	0.501873	0.317945	1.57849	0.114453	0.259209
DcAP2ERF#68	94.1812	-0.520144	0.328932	-1.58131	0.113807	0.259209
DcAP2ERF#100	395.454	-0.568475	0.36059	-1.57651	0.114907	0.259209
DcAP2ERF#97	123.379	-0.491392	0.318375	-1.54344	0.122724	0.27055
DcAP2ERF#10	11.4595	0.931978	0.68626	1.35805	0.174447	0.37603
DcAP2ERF#99	88.2716	0.487269	0.378156	1.28854	0.197558	0.416589
DcAP2ERF#9	325.991	0.390183	0.310715	1.25576	0.209203	0.43176
DcAP2ERF#5	849.9	0.29638	0.241377	1.22787	0.219495	0.443564
DcAP2ERF#115	23.5828	0.902913	0.747679	1.20762	0.227193	0.449749
DcAP2ERF#106	70.6539	0.404172	0.345589	1.16951	0.242196	0.469861
DcAP2ERF#12	1239.04	-0.315149	0.279379	-1.12803	0.259307	0.481892
DcAP2ERF#13	4.14968	-1.38304	1.21362	-1.1396	0.254451	0.481892
DcAP2ERF#74	86.4751	-0.477577	0.426933	-1.11862	0.263302	0.481892
DcAP2ERF#26	4.48499	-1.11403	1.05908	-1.05188	0.292853	0.516486
DcAP2ERF#111	12.9579	-0.693489	0.655744	-1.05756	0.290256	0.516486
DcAP2ERF#89	2.66541	-1.45047	1.4381	-1.00861	0.313163	0.542443
DcAP2ERF#25	16.3382	-0.610666	0.613292	-0.995717	0.319387	0.543519
DcAP2ERF#3	12.0198	0.665874	0.688496	0.967144	0.333472	0.557704
DcAP2ERF#21	1.98041	1.53683	1.60991	0.954602	0.339779	0.55862
DcAP2ERF#23	4.346	0.99447	1.19188	0.834373	0.404071	0.653248
DcAP2ERF#67	83.8694	-0.284237	0.374213	-0.759559	0.447518	0.700149
DcAP2ERF#93	508.836	-0.187098	0.244523	-0.765155	0.444179	0.700149
DcAP2ERF#56	290.65	0.182159	0.253368	0.718952	0.472171	0.726993
DcAP2ERF#94	180.852	-0.180597	0.263618	-0.68507	0.4933	0.747658
DcAP2ERF#49	2.15737	-0.940069	1.4984	-0.627382	0.530409	0.791534
DcAP2ERF#61	872.399	0.236828	0.393364	0.602057	0.547136	0.804124
DcAP2ERF#79	69.7634	0.207202	0.367727	0.563467	0.573117	0.829261
DcAP2ERF#90	1.81041	-0.895355	1.62369	-0.551432	0.581338	0.829261
DcAP2ERF#11	57.0326	-0.202721	0.400777	-0.505821	0.612983	0.861729
DcAP2ERF#117	4.2237	-0.554351	1.14033	-0.486133	0.626873	0.868667
DcAP2ERF#20	3.04376	0.587946	1.29405	0.454345	0.64958	0.887455
DcAP2ERF#1	1.5591	0.623987	1.65632	0.376732	0.706373	0.900411
DcAP2ERF#7	94.0762	0.11062	0.328055	0.3372	0.735966	0.900411
DcAP2ERF#29	189.95	-0.112578	0.270075	-0.416841	0.676795	0.900411
DcAP2ERF#35	1.9651	0.568275	1.48955	0.381508	0.702826	0.900411
DcAP2ERF#36	2.39649	-0.531133	1.35661	-0.391515	0.695417	0.900411
DcAP2ERF#46	5.0298	-0.470131	1.31071	-0.358685	0.719831	0.900411
DcAP2ERF#63	3.9886	-0.422566	1.08508	-0.389434	0.696955	0.900411
DcAP2ERF#78	9845.95	0.081907	0.269482	0.303942	0.761172	0.900411
DcAP2ERF#92	23.2571	-0.15594	0.499303	-0.312315	0.754801	0.900411
DcAP2ERF#98	2.41529	0.45563	1.40928	0.323306	0.746463	0.900411
DcAP2ERF#112	3.52081	0.399314	1.24084	0.32181	0.747597	0.900411
DcAP2ERF#70	2.25102	-0.41611	1.46566	-0.283906	0.776482	0.907455
DcAP2ERF#81	3950.2	-0.0639278	0.236939	-0.269807	0.787309	0.909154
DcAP2ERF#28	1.64148	0.404808	1.66109	0.2437	0.807463	0.921458
DcAP2ERF#116	155.553	0.0613214	0.285729	0.214614	0.830068	0.93624
DcAP2ERF#101	5629.27	-0.0504083	0.252303	-0.199793	0.841643	0.936727
DcAP2ERF#102	3.33901	-0.23416	1.23662	-0.189355	0.849815	0.936727
DcAP2ERF#4	3374.25	-0.0316764	0.29921	-0.105867	0.915688	0.950706
DcAP2ERF#31	77.7747	0.045228	0.348397	0.129818	0.896711	0.950706
DcAP2ERF#48	8.00643	-0.0981972	0.772565	-0.127105	0.898857	0.950706
DcAP2ERF#58	3.65107	0.133927	1.14347	0.117123	0.906763	0.950706
DcAP2ERF#85	5.23853	0.091456	0.92574	0.0987923	0.921303	0.950706
DcAP2ERF#113	20.5456	0.0749084	0.588143	0.127364	0.898652	0.950706
DcAP2ERF#47	1.58416	0.088223	1.67087	0.0528007	0.957891	0.978057
DcAP2ERF#72	2049.18	0.00340158	0.264191	0.0128755	0.989727	0.995523
DcAP2ERF#80	112.438	-0.00196154	0.349599	-0.00561083	0.995523	0.995523
